# Supplementary material for: PON1 and PON3 in Alzheimer’s Disease: Similar Functions but Different Roles
Source: Antioxidants (Basel). 2024 Oct 10;13(10):1216. doi: 10.3390/antiox13101216 (PMC11505261; doi:10.3390/antiox13101216)
Supplement: Supplementary file 1 [file antioxidants-13-01216-s001.zip]

Archive with 1 entries (1 files):
- antioxidants-3226649-supplementary.pdf
